# Supplementary material for: Kiaa1024L/Minar2 is essential for hearing by regulating cholesterol distribution in hair bundles
Source: eLife. 2022 Nov 1;11:e80865. doi: 10.7554/eLife.80865 (PMC9714970; doi:10.7554/eLife.80865)
Supplement: Source code 1. [file elife-80865-code1.zip]

Archive with 2 entries (2 files):
- cholesterolQuantFolder.zip
- confocalQuantFolder.zip
